# Supplementary material for: Stereotactic Radiotherapy after Incomplete Transarterial (Chemo-) Embolization (TAE\TACE) versus Exclusive TAE or TACE for Treatment of Inoperable HCC: A Phase III Trial (NCT02323360)
Source: Curr Oncol. 2022 Nov 16;29(11):8802–13. doi: 10.3390/curroncol29110692 (PMC9689962; doi:10.3390/curroncol29110692)
Supplement: Supplementary file 1 [file curroncol-29-00692-s001.zip]

Archive with 1 entries (1 files):
- curroncol-2007644-supplementary.pdf
